# Supplementary material for: Real-time viscoelastic deformability cytometry: High-throughput mechanical phenotyping of liquid and solid biopsies
Source: Sci Adv. 2024 Dec 4;10(49):eabj1133. doi: 10.1126/sciadv.abj1133 (PMC11616701; doi:10.1126/sciadv.abj1133)
Supplement: Supplementary file 2 — Movie S1 [file sciadv.abj1133_movie_s1.zip]

Archive with 1 entries (1 files):
- abj1133_movie_s1.mp4
